# Supplementary material for: Home Blood Pressure Monitoring by a Mobile-Based Model in Chongqing, China: A Feasibility Study
Source: Int J Environ Res Public Health. 2019 Sep 10;16(18):3325. doi: 10.3390/ijerph16183325 (PMC6765873; doi:10.3390/ijerph16183325)
Supplement: Supplementary file 1 [file ijerph-16-03325-s001.zip]

Archive with 4 entries (3 files):
- supplementary materials/Supplementary 1.doc
- supplementary materials/Supplementary 3.xlsx
- supplementary materials/supplementary 2.docx
- supplementary materials/
